# Supplementary material for: Fitness Effects of Phenotypic Mutations at Proteome-Scale Reveal Optimality of Translation Machinery
Source: Mol Biol Evol. 2024 Feb 29;41(3):msae048. doi: 10.1093/molbev/msae048 (PMC10939442; doi:10.1093/molbev/msae048)
Supplement: msae048_Supplementary_Data [file msae048_supplementary_data.zip]

Archive with 5 entries (5 files):
- Data_S1_datasets.xlsx
- Data_S2_error_detection_rate.xlsx
- Data_S3_ptm_masking.xlsx
- Data_S4_detected_misincorporations.zip
- Landerer_MBE_supplementary_material_accepted.pdf
