# Supplementary material for: Fitness Effects of Phenotypic Mutations at Proteome-Scale Reveal Optimality of Translation Machinery
Source: Mol Biol Evol. 2024 Feb 29;41(3):msae048. doi: 10.1093/molbev/msae048 (PMC10939442; doi:10.1093/molbev/msae048)
Supplement: msae048_Supplementary_Data [file msae048_supplementary_data.zip › Data_S1_datasets.xlsx]

## Sheet: S.cerevisiae_all
Datasets downloaded from PRIDE (S. cerevisiae)
Dataset (PRIDE ID)	number of misincorporations	number of peptides	filtered out automatically	Comments
PXD000205	145	684281	No
PXD000269 (SAX,SCX yeast only)	361	328702	No	used in Mordret et. al.
PXD000405	11	10944	No
PXD000409	1829	584823	Yes
PXD000507	157	287694	Yes
PXD000887	108	173356	No
PXD001492	84	48280	No
PXD001695	4	100848	Yes
PXD001714	1440	850886	No
PXD001853	16	33589	Yes
PXD002168	1008	390953	Yes
PXD002197	23	17569	Yes
PXD002199	4	7650	Yes
PXD002200	1	4142	Yes
PXD002201	17	23849	Yes
PXD002204	59	54771	Yes
PXD002205	58	42075	Yes
PXD002274	43	34560	No
PXD002287	418	294667	Yes
PXD002293	1	25213	Yes
PXD002694	183	318753	No
PXD003174	10	56510	Yes
PXD003238	1	2442	Yes
PXD003435	4	10882	Yes
PXD003748	27	33360	No
PXD003841	618	771575	No
PXD003854	485	286974	Yes
PXD003868	350	845175	No
PXD003871	605	293448	Yes
PXD004074	72	7311	No
PXD004126	127	886505	No
PXD004294	26	62792	Yes
PXD004297	44	57052	No
PXD004299	14	81464	Yes
PXD004300	6	14226	Yes
PXD004461	231	180482	Yes
PXD004749	1	412	Yes
PXD005041	1856	1199644	Yes
PXD005142	260	174059	No
PXD005227	27	41815	No
PXD005251	93	24555	No
PXD005943	16	49313	No
PXD005948	1	2604	Yes
PXD006154	75	233503	No
PXD006192	9	66764	Yes
PXD006249	21	5781	No
PXD006336	59	262313	No
PXD006510	127	29973	No
PXD006707	70	180857	No
PXD006767	51	3671	No
PXD007146	13	89104	No
PXD007155	37	13017	No
PXD007157	110	59780	Yes
PXD007525	9	112314	Yes
PXD007590	11	27198	No
PXD007735	66	193346	No
PXD007779	103	266395	No
PXD007780	32	11670	No
PXD007858	9	24849	Yes
PXD008175	6	16415	Yes
PXD008223	48	13254	No
PXD008327	190	224286	Yes
PXD008535	3	64282	Yes
PXD008586	11	31729	No
PXD008783	35	124548	No
PXD008785	12	160379	No
PXD008962	489	1309812	No
PXD009214	2	33400	Yes
PXD009264	39	114107	No
PXD009420	47	266805	No
PXD009443	5	72027	Yes
PXD009648	111	7991	Yes
PXD009699	1	11829	Yes
PXD009815	312	721662	No
PXD009937	1	15003	Yes
PXD009951	4	16911	Yes
PXD009980	774	605785	Yes
PXD010481	1	412	Yes
PXD010660	64	32531	Yes
PXD010700	18	559908	No
PXD010780	7	40221	Yes
PXD010868	132	173729	No
PXD010981	59	262091	No
PXD011235	7	6638	Yes
PXD011236	7	1977	Yes
PXD011562	6	49277	Yes
PXD011571	70	229777	No
PXD011725	1045	656748	Yes
PXD011774	123	45559	No
PXD011775	7	5730	Yes
PXD011789	3	8228	Yes
PXD011887	37	286981	No
PXD012377	98	10055	No
PXD012418	3	145467	Yes
PXD012486	512	873876	No
PXD012617	133	283399	No
PXD012802	53	98965	No
PXD012803	17	58704	No
PXD012867	573	894590	No
PXD012891	1327	926382	Yes
PXD012964	4617	1162426	No
PXD013486	28	69192	No
PXD013769	76	22590	No
PXD013782	62	425534	No
PXD013834	23	51129	No
PXD013847	414	1290115	No
PXD013884	499	764461	No
PXD013955	8	16713	Yes
PXD014055	85	74780	No
PXD014173	61	177995	Yes
PXD014185	4	3543	Yes
PXD014756	51	42097	No
PXD015273	582	952485	No
PXD015281	366	456971	No
PXD015565	53	19268	No
PXD015674	33	23854	No
PXD016125	195	89263	No
PXD016196	186	19395	No
PXD016304	101	9101	No
PXD016338	810	1516961	No
PXD016376	47	57957	Yes
PXD016577	1	540	Yes
PXD016670	244	231194	No
PXD016750	112	506710	No
PXD016772	182	196264	No
PXD016914	15	47473	No
PXD017114	22	32892	No
PXD017134	1	83751	Yes
PXD017196	115	113619	No
PXD017396	15	47156	No
PXD018232	28	3144	No
PXD018591	10	1386	Yes
PXD018681	2	544	Yes
PXD018733	3	52404	Yes
PXD018762	1052	1029451	No
PXD019083	62	232873	No
PXD019141	612	976395	Yes
PXD019170	44	34411	No
PXD019274	1397	108988	No
PXD019275	51	5020	No
PXD019287	96	65334	No
PXD019513	17	29643	No
PXD019646	265	483158	No
PXD019647	89	114299	No
PXD019754	680	1071867	No
PXD020359	11	9644	No
PXD020623	39	52296	No
PXD020689	32	43162	No
PXD020833	152	57724	No
PXD020849	33	7761	No
PXD021085	254	249879	No
PXD021212	64	15246	No
PXD021329	360	976797	No
PXD021470	99	309239	No
PXD021502	41	126020	No
PXD021530	686	2930542	No
PXD021662	71	27673	No
PXD021831	58	108767	Yes
PXD021855	10	39420	Yes
PXD022605	1227	436321	Yes
PXD022621	870	907214	Yes
PXD022625	2414	1753088	No
PXD022757	18	23587	No
PXD022964	1	11778	Yes
PXD023383	1	64228	Yes
PXD026077	798	1223656	No
PXD027872	2	161075	Yes
PXD028579	15	40643	No
PXD029997	19	136041	No
PXD030106	8	30177	Yes
PXD030110	7	2559	Yes
PXD030436	43	191383	Yes
PXD031330	6	3167	Yes
PXD031610	3	17897	Yes
PXD032063	366	153580	No
PXD032098	59	21550	No
PXD032241	76	582623	No
PXD032321	44	84007	Yes
PXD032862	5	79142	Yes
PXD033193	489	1033044	No
PXD033397	84	8511	No
PXD033843	388	253637	No
PXD035762	167	151506	No
PXD036414	16	65242	No
PXD036508	1006	1280683	No

## Sheet: S.cerevisiae_curated
Manual curation of datasets (S. cerevisiae)
Dataset	number of misincorporations	number of peptides	filtered out manually	DOI	Project title	Comments
PXD000205	145	684281	no	10.1016/j.jprot.2015.05.012	Multicenter experiment for quality control of peptide-centric LC–MS/MS analysis — A longitudinal performance assessment with nLC coupled to orbitrap MS analyzers	standard strain and prep
PXD000269	361	328702	no	-	Minimalistic sample processing	mixed-species dataset only used SAX and SCX yeast conditions
PXD000405	11	10944	no	10.1128/MCB.01090-13	Ndd1 phosphorylation pattern upon DNA damage	strain with >8,000 variations, standard sample prep
PXD000887	108	173356	no	https://doi.org/10.1371/journal.pgen.1004903	Proteomics analysis of the effect of Slf1 deletion on yeast response to oxidative stress via LC-MSMS	study of translation control by RBPs, minimal mutant, standard prep
PXD001492	84	48280	no	https://doi.org/10.1016/j.molcel.2014.11.016	Yeast - phosphoproteome - Yeast PP4 Interacts with ATR Homolog Ddc2-Mec1 and Regulates Checkpoint Signaling	enriched for phospopeptides
PXD003748	27	33360	no	10.1016/j.gene.2018.12.037	RNA polymerase III interactome	pull-down of transcription complex
PXD003868	350	845175	no	10.1021/acs.jproteome.6b00647	Quantitative global proteomics of yeast PBP1 deletion mutants and their stress responses reveals glucose metabolism, translation and stress granule changes	PBP1 knockout
PXD004126	127	886505	no	10.1016/j.cels.2016.10.007	Proteomics needs better chromatography	wt yeast, chromatography study
PXD005227	27	41815	no	10.1371/journal.pgen.1006541	Yeast Bdf1 interactome - Bdf1 Bromodomains are Essential for Meiosis and the Expression of Meiotic-Specific Genes	Bdf1 pull-down
PXD005943	16	49313	no	10.1016/j.isci.2021.102753	Saccharomyces cerevisiae mRBPome in oxidative stress conditions	stress condition study
PXD006154	75	233503	no	10.1016/j.molcel.2018.02.018	CDK and MAPK collaborate to regulate signaling dynamics via multi-site phosphorylation of the scaffold protein Ste5	CDC15 mutant
PXD006249	21	5781	no	https://doi.org/10.1038/s41467-017-01437-z	INA complex liaises the F1Fo-ATP synthase membrane motor modules	radioactive M and S: check M-to-X and S-to-X
PXD006336	59	262313	no	10.1021/acs.jproteome.7b00248	FeatureFinderIdentification (OpenMS) analysis of the iPRG-2015 dataset	software benchmark
PXD006707	70	180857	no	10.1371/journal.pone.0186840	Mass spectrometric analysis of membrane protein topology	cross-linking study; yeast expression
PXD007146	13	89104	no	10.1038/s41467-017-01437-z	INA complex liaises the F1Fo-ATP synthase membrane motor modules - Atp23 pulldown dataset	ATP23 pull-down
PXD007155	37	13017	no	10.1038/s41467-017-01437-z	INA complex liaises the F1Fo-ATP synthase membrane motor modules - Ina22-Flag pulldown experiments	Ina22 pull-down
PXD007590	11	27198	no	10.1371/journal.pgen.1007223	Characterization of Spp1-TAP and Mer2-TAP interactomes	Spp1-TAP or Mer2-TAP pull-down
PXD007735	66	193346	no	10.1101/gad.308510.117	Identification of a new XPF-ERCC1-like complex important for meiotic crossovers production	proteomic screen, discovery study
PXD007779	103	266395	no	-	Effect of acadesine and overexpression of the karyopherin Kap123 on nuclear abundance of yeast proteins	Kap123 overexpression, nuclear import drugging
PXD007780	32	11670	no	-	Identification of the Saccharomyces cerevisiae ZMP binders	affinity chromatography of ZMP metabolite
PXD008586	11	31729	no	https://doi.org/10.1021/acs.jproteome.8b00032	Small Protein Enrichment-Based Proteogenomics Identifies Plentiful Missing Proteins and Three Novel sORFs in Saccharomyces cerevisiae	small protein enrichment, three novel proteins
PXD008783	35	124548	no	https://doi.org/10.1038/nbt.4236	Open-pFind enables precise, comprehensive and rapid peptide identification in shotgun proteomics, part 2	software benchmark
PXD008785	12	160379	no	10.7554/elife.35330	Saccharomyces cerevisiae mitochondrial fractions by LC-MS/MS	mitochondrial enrichment
PXD009264	39	114107	no	10.1016/J.GENREP.2019.100450	Chromatin-associated proteome S. cerevisiae	chromatin enrichment, questionable sample prep
PXD009420	47	266805	no	10.1039/C9MO00136K	A proteome-integrated, carbon source dependent genetic regulatory network in Saccharomyces cerevisiae	carbon source comparison, standard strain, good prep
PXD010700	18	559908	no	10.3389/fmicb.2022.881535	Saccharomyces cerevisiae & stress	compares a mutant with wt yeast
PXD011571	70	229777	no	https://doi.org/10.1038/s41556-019-0459-2	Selective autophagy degrades nuclear pore complexes	pore complex pull-down / Atg8 interactome and XL
PXD011887	37	286981	no	10.1093/nar/gkaa681	Interactome of WT and mutant PUB1 in Saccharomyces cerevisiae	pub1 pull-downs, wt and mutant, but analyzed separately
PXD012486	512	873876	no	10.1016/j.molcel.2019.06.022	Network rewiring of homologous recombination during mitotic proliferation and meiosis	homologous recombination pull-down
PXD012617	133	283399	no	10.7554/ELIFE.60346	Peroxiredoxin promotes longevity and H2O2-resistance in yeast through redox-modulation of protein kinase A	Peroxiredoxin affinity purification
PXD012803	17	58704	no	10.1038/s41467-020-15749-0	Label-Free Quantification of Yeast Cellular Proteome	label-free quant of wt-yeast; contains UPS protein standard
PXD012867	573	894590	no	10.7554/eLife.43244	The proteasome biogenesis regulator Rpn4 cooperates with the unfolded protein response to promote ER stress resistance	proteome change by ER stress
PXD012964	4617	1162426	no	10.15252/msb.20199071	Measuring glycolytic flux in single yeast cells with an orthogonal synthetic biosensor	relative quant of glycolytic flux proteins
PXD013782	62	425534	no	10.1093/nar/gkz794	Phosphoproteomics of DNA repair in Saccharomyces cerevisisae	phospho-peptide enrichment
PXD013834	23	51129	no	10.1038/s41467-019-13579-3	Chemical damage to mRNA triggers ribosome-based quality control in the cell	only deletion mutants
PXD013847	414	1290115	no	10.7554/elife.52063	Role of Ssd1 in modulating protein abundance in aneuploid wild yeast	relative quant; only deletion / tagging mutants
PXD013884	499	764461	no	10.1074/jbc.ra119.009721	Desumoylation of the RNA polymerase III lies at the core of the Sumo-Stress Response	SUMO pulldown
PXD014055	85	74780	no	https://doi.org/10.1074/mcp.RA119.001839	Improving identification of in-organello protein-protein interactions using an affinity-enrichable, isotopically-coded, and mass spectrometry-cleavable chemical crosslinker	isotopically labelled cross-linker (far too heavy for substitution)
PXD014756	51	42097	no	10.1128/mcb.00341-19	Function of the MYND domain and C-terminal region in regulating the subcellular localization and catalytic activity of the SMYD family lysine methyltransferase Set5	phospho-peptide enrichment
PXD015273	582	952485	no	https://doi.org/10.1091/mbc.E19-12-0708	Abundances of transcripts, proteins metabolites and lipids in the cell cycle of budding yeast.	relative quant across cell cycle
PXD015565	53	19268	no	10.1083/jcb.202005130	SUMOylation regulates the metaphase-anaphase transition by stabilizing sister kinetochore biorientation	SUMO pulldown; many mutant strains, but seemingly knockdowns
PXD015674	33	23854	no	10.1021/acs.jproteome.9b00867	Rapid and quantitative precipitation of a yeast proteome	sample prep study
PXD016125	195	89263	no	10.1016/j.celrep.2019.11.109	The heat shock response relies on orthogonal mechanisms to maintain protein homeostasis in yeast	relative quant of heat shock response
PXD016196	186	19395	no	10.1016/j.molcel.2020.11.012	Purified Smc5/6 complex exhibits DNA substrate recognition and compaction	Smc5/6 cross-linking study; yeast expression
PXD016338	810	1516961	no	https://doi.org/10.1038/s41586-021-03982-6	Biophysical basis of cellular multi-specificity encoded in a model molecular switch	uses point mutations, but grown and analysed separately
PXD016670	244	231194	no	https://doi.org/10.1073/pnas.1922076117	The Whi2p-Psr1p/Psr2p complex regulates interference competition and expansion of cells with competitive advantage in multicellular yeast colonies - Proteomics of P1, P1-whi2 and P1-psr1psr2 colonies.	comparing papillae across strains (gene deletions)
PXD016772	182	196264	no	https://doi.org/10.15252/embr.201949087	Npl3 stabilizes R-loops at telomeres to prevent accelerated replicative senescence	telomere pull-down
PXD017114	22	32892	no	10.1038/s41467-020-16965-4	Substrate Specificity of the TRAMP Nuclear Surveillance Complexes	TRAMP complex pull-down
PXD017196	115	113619	no	10.1038/s41594-020-0393-9	The dissociation of RQT complex on ribosome	only deletion mutants; partly ribosome purification
PXD018762	1052	1029451	no	10.1080/15476286.2021.1976986	Integrated multi-omics reveals common properties underlying stress granule and P-body formation	purification of stress granules and p-bodies
PXD019083	62	232873	no	10.1016/j.molcel.2020.10.030	A selective autophagy pathway for endocytic protein condensates	compares knockout strains, E. coli used, but not for MS
PXD019170	44	34411	no	10.1083/jcb.202005165	Subcellular localization of the J-protein Sis1 regulates the heat shock response	looks at heat shock response, only tagging strains
PXD019274	1397	108988	no	10.1038/s41594-020-0457-x	Cryo-EM structures of holo condensin reveal a subunit flip-flop mechanism	condensin cross-linking (sulfo-SDA); yeast expression
PXD019275	51	5020	no	10.1038/s41594-020-0457-x	Cryo-EM structures of holo condensin reveal a subunit flip-flop mechanism	condensin cross-linking (BS3); yeast expression
PXD019287	96	65334	no	https://doi.org/10.1083/jcb.202005130	A Siz1/Siz2-mediated SUMOylation programme inactivates the shugoshin-associated phosphatase-kinase network to stabilize sister kinetochore biorientation	uses point mutation mutants, but analysed separately (K-to-R mutants)
PXD019513	17	29643	no	10.1074/mcp.ra120.002154	Analytical guidelines for co-fractionation mass spectrometry obtained through global profiling of gold standard Saccharomyces cerevisiae protein complexes	technical study on co-fractionation (purification of complexes)
PXD019754	680	1071867	no	10.1016/j.cub.2020.10.025	The proteomic landscape of centromeric chromatin reveals an essential role for the Ctf19 complex in meiotic kinetochore assembly.	meiotic cells, cell cycle arrest, chromatin IP
PXD020359	11	9644	no	10.1126/science.aaz7714	Isolation and mass spectrometry analysis of Atg9 vesicles from Saccharomyces cerevisiae	Atg9 vesicle isolation
PXD020623	39	52296	no	10.15252/embj.2020105117	AP-3 vesicles retain their coat and depend on the HOPS subunit Vps41 for tethering to vacuoles	mitochondrial protein enrichment
PXD020833	152	57724	no	https://doi.org/10.1016/j.celrep.2021.110186	Identification of Kel1 partners during the mating response in yeast	Kel1 (mating protein) IP
PXD020849	33	7761	no	https://doi.org/10.15252/embj.2020105179	Structural inventory of native ribosomal ABCE1-43S pre-initiation complex	pre-initiation complex purification
PXD021085	254	249879	no	https://doi.org/10.1371/journal.pgen.1008603	Chromatin modifiers and recombination factors promote a telomere fold-back structure, that is lost during replicative senescence	MS data is whole-cell lysate
PXD021329	360	976797	no	10.1021/acs.jproteome.0c00478	Novel insights into quantitative proteomics from an innovative bottom-up Simple Light Isotope Metabolic (bSLIM) labeling data processing strategy	light isotope, no mass shifts, but messed-up isotope distribution, might hinder IDs
PXD021502	41	126020	no	10.1021/acs.jproteome.0c00478	Training set - Novel insights into quantitative proteomics from an innovative bottom-up Simple Light Isotope Metabolic (bSLIM) labeling data processing strategy	light isotope, no mass shifts, but messed-up isotope distribution, might hinder IDs
PXD021530	686	2930542	no	https://doi.org/10.1038/s42003-021-01684-3	A global map of protein–metabolite interactions in budding yeast reveals a novel role of a proteogenic dipeptide Ser-Leu in the regulation of a key glycolytic enzyme Pgk1.	some overexpression of Pnp1 and Pgk1
PXD021662	71	27673	no	10.1016/j.jbc.2021.101135	AIM32 is a dual-localized 2Fe-2S mitochondrial protein that functions in redox quality control	Aim32 purification
PXD026077	798	1223656	no	https://doi.org/10.3390/ijms22115597	Mitochondrial retrograde signaling contributes to metabolic differentiation in yeast colonies - Proteomics of BY4742, BY-rtg1, BY-mks1, BY-rtg1mks1 and BY-rtg2mks1.	comparing some mitochondrial retrograde pathway mutants
PXD028579	15	40643	no	https://doi.org/10.1038/s41467-022-30803-9	Cryo-EM structures of Gid12-bound GID E3 reveal steric blockade as a mechanism inhibiting substrate ubiquitylation	Gid4/Gid8/Gid12 IP as well as whole proteome
PXD029997	19	136041	no	10.1038/s41467-022-29057-2	Global profiling of lysine benzoylation in S. cerevisiae	benzoate-treated yeast (induces Lysine benzoylation, check K substitutions)
PXD032241	76	582623	no	https://doi.org/10.1186/s12915-022-01408-x	Label-free shotgun proteomics of S. cerevisiae producing starch-like glucans	compares glucan-producing strains
PXD033843	388	253637	no	https://doi.org/10.1038/s41467-022-32717-y	Duplicated ribosomal protein paralogs promote alternative translation and drug resistance	Staurosporine treatment, looked at changing expression of ribosome protein paralogs
PXD036414	16	65242	no	https://doi.org/10.1038/s41467-022-34417-z	RNA-controlled nucleocytoplasmic shuttling of mRNA decay factors regulates mRNA synthesis and a novel mRNA decay pathway	Xrn1 purification, introduced/removed nuclear localization signals
PXD001714	1440	850886	yes	10.7554/eLife.08527	Aging Yeast - Protein biogenesis machinery is a driver of replicative aging in yeast	enriched for aged cells
PXD002274	43	34560	yes	10.1016/j.jprot.2015.08.021	Analysis of the ubiquitinated peptides using the yeast Rpt2-normal, G2A and G2delta strains	purification of ubiq-peptides: check K-to-X subs
PXD002694	183	318753	yes	10.1074/mcp.M115.054288	Direct and Absolute Quantification of over 1800 Yeast Proteins via Selected Reaction Monitoring HUB_MAN C4PR_LIV	contains SILAC standards
PXD003841	618	771575	yes	10.1002/pmic.201600288	Tube-gel digestion: a fast and reproducible sample preparation protocol for label-free quantitative proteomics of complex biological samples	contains UPS protein standard, unlabelled
PXD004074	72	7311	yes	10.1038/ncomms11789	Pre-40S ribosome biogenesis factor Tsr1 is an inactive structural mimic of translational GTPases	cross-linking study; E. coli expression
PXD004297	44	57052	yes	10.1126/scisignal.aag2435	Identifying protein kinase specific effectors of the osmostress response in yeast_part4	contains SILAC
PXD005142	260	174059	yes	10.1073/pnas.1615093114	TORC1 shapes the SUMO proteome to control RNA Polymerase III activity	partly SILAC
PXD005251	93	24555	yes	10.15252/embr.201643353	Architecture of the yeast Elongator complex	cross-linking study; proteins expressed in E. coli
PXD006510	127	29973	yes	10.15252/embj.201796958	Crosslinking mass spectrometry of yeast Pol I pre-initiation complex	Pol I cross-linking; partly E. coli expression
PXD006767	51	3671	yes	10.1016/j.jmb.2017.11.009	Characterisation of protein methyltransferases Rkm1, Rkm4, Efm4, Efm7, Set5 and Hmt1 reveals extensive post-translational modification	overexpression of methyltransferases, PTM study
PXD008223	48	13254	yes	10.1073/pnas.1707955114	CX-MS of TFIIH and Def1 complex	TFIIH / Def1 enrichment and cross-linking; partly E. coli expression
PXD008962	489	1309812	yes	10.1016/j.molcel.2018.04.027	A regulatory cascade reprograms the ubiquitin ligase Ubr1 to enhance protein quality control during stress	contains proteasome inhibition
PXD009648	111	7991	yes	10.15252/embj.201898991	Cross-linking/mass spectrometry analysis of the AOC complex	centromer cross-linking study; E. coli expression
PXD009815	312	721662	yes	10.1093/bioinformatics/btaa118	Proline: an efficient and user-friendly software suite for large-scale proteomics	software benchmark, contains UPS protein standard
PXD010868	132	173729	yes	10.1093/femsyr/foy116	S. cerevisiae natural isolate proteomics	54 natural isolates: probably mixture of genetic backgrounds
PXD010981	59	262091	yes	10.1021/acs.jproteome.6b00881	Quantitation Analysis using OpenMS of iPRG2015: Detection of Differentially Abundant Proteins in Label-Free Quantitative LC–MS/MS Experiments	benchmark; spiked-in proteins
PXD011774	123	45559	yes	https://doi.org/10.1016/j.celrep.2020.108190	An Mtw1 C-terminal motif is crucial for cooperative outer kinetochore assembly in budding yeast	kinetochore cross-linking, heavy-labelled crosslinker; partly E. coli expression
PXD012377	98	10055	yes	10.1038/s41594-019-0196-z	A folded conformation of MukBEF and Cohesin	recombinant proteins grown in E. coli and insect cells; multi-species
PXD012802	53	98965	yes	10.1073/pnas.1918216117	TMT and Label-Free Quantification of Yeast Mitochondrial and Cellular Proteome During Different Stages of Growth	TMT labels : check G-to-X and A-to-X
PXD013486	28	69192	yes	10.1021/acs.jproteome.9b00264	SCX, 18O-labeling and charge reversal for C-terminomics	18O labelling (+2, +4)
PXD013769	76	22590	yes	10.1038/s41586-019-1609-1	Cross-linking mass spectrometry of the CCAN and CCAN-Cenp-A complexes	uses multiple mutants of target genes
PXD015281	366	456971	yes	https://doi.org/10.1016/j.celrep.2020.108024	Phosphoproteomics across the yeast life cycle	uses mutants with single mutations
PXD016304	101	9101	yes	https://doi.org/10.1073/pnas.2009502117	Towards the molecular architecture of the peroxisomal receptor docking complex	yeast proteins expressed in E. coli, multi-species sample
PXD016750	112	506710	yes	https://doi.org/10.1038/s41592-021-01178-4	Identification of phosphosites that alter protein thermal stability	contains SILAC
PXD016914	15	47473	yes	https://doi.org/10.1021/acssynbio.0c00045	Design and experimental evaluation of a minimal, innocuous watermarking strategy to distinguish near-identical DNA and RNA sequences	DNA watermarks (changes to CDS)
PXD017396	15	47156	yes	10.1021/acs.jproteome.0c00253	The phosphoproteome response to dithiolthreitol in Saccharomyces cerevisiae	TMT labels : check G-to-X and A-to-X
PXD018232	28	3144	yes	10.1038/s41467-020-18707-y	Crosslinking-MS dataset of the TFIIIC subcomplex tauA with Brf1 and TBP	yeast proteins expressed in insect cells
PXD019646	265	483158	yes	10.15252/embr.202152476	Endosulfines Igo1 and Igo2 promote hyperosmotic stress signaling via inhibition of protein phosphatase 2A	contains SILAC
PXD019647	89	114299	yes	https://doi.org/10.1016/j.micres.2022.127031	PP2A-Rts1 antagonizes Rck2-mediated hyperosmotic stress signaling in yeast	contains SILAC
PXD020689	32	43162	yes	10.1021/acs.analchem.1c00012	Affinity Purification Trigger with mTPP	TMT labels : check G-to-X and A-to-X
PXD021212	64	15246	yes	10.1038/s41467-021-23684-x	Structure of TFIIH/Rad4-Rad23-Rad33 in damaged DNA opening in Nucleotide Excision Repair	partly protein production in E. coli
PXD021470	99	309239	yes	10.1021/acssynbio.0c00476	An engineered promoter-reporter for insoluble protein in Saccharomyces cerevisiae	overexpression and deliberate induction of protein aggregation
PXD022625	2414	1753088	yes	https://doi.org/10.1038/s41467-021-26208-9	The RNA helicase Dbp7 promotes domain V/VI compaction and stabilization of inter-domain interactions during early 60S assembly	proteins expressed in E. coli; Dbp7 pull-down
PXD022757	18	23587	yes	10.1126/sciadv.abg0007	Budding yeast relies on qualitative G1 cyclin specificity to couple cell cycle progression with morphogenetic development	TMT labels : check G-to-X and A-to-X
PXD032063	366	153580	yes	10.1093/g3journal/jkac125	Detecting mistranslation from a serine tRNA with proline anticodon expressed in yeast	studied misincorporations, used a modified S tRNA
PXD032098	59	21550	yes	10.1038/s41594-022-00832-5	Structure of the AAA-ATPase Drg1 during extraction of Rlp24 from pre-60S particles	pre-60s complex cross-linking study, leptomycin-treated cells
PXD033193	489	1033044	yes	10.26508/LSA.202201526	The metabolite-controlled ubiquitin conjugase Ubc8 promotes mitochondrial protein import by enhancing assembly of the TOM complex - Data Set 2	contains SILAC
PXD033397	84	8511	yes	10.1038/s41467-022-30937-w	Taf2 mediates DNA binding of Taf14	yeast proteins expressed in E. coli
PXD035762	167	151506	yes	10.26508/LSA.202201526	MitoStores: Chaperone-controlled protein granules store mitochondrial precursors in the cytosol - Data Set 2: Hsp104 AP-MS	contains SILAC
PXD036508	1006	1280683	yes	10.26508/LSA.202201526	The metabolite-controlled ubiquitin conjugase Ubc8 promotes mitochondrial protein import by enhancing assembly of the TOM complex - DATA SET II	might contain SILAC

## Sheet: S.cerevisiae_used
Final curated dataset (S. cerevisiae)
Dataset	number of misincorporations	number of peptides
PXD000205	145	684281
PXD000269	361	328702
PXD000405	11	10944
PXD000887	108	173356
PXD001492	84	48280
PXD003748	27	33360
PXD003868	350	845175
PXD004126	127	886505
PXD005227	27	41815
PXD005943	16	49313
PXD006154	75	233503
PXD006249	21	5781
PXD006336	59	262313
PXD006707	70	180857
PXD007146	13	89104
PXD007155	37	13017
PXD007590	11	27198
PXD007735	66	193346
PXD007779	103	266395
PXD007780	32	11670
PXD008586	11	31729
PXD008783	35	124548
PXD008785	12	160379
PXD009264	39	114107
PXD009420	47	266805
PXD010700	18	559908
PXD011571	70	229777
PXD011887	37	286981
PXD012486	512	873876
PXD012617	133	283399
PXD012803	17	58704
PXD012867	573	894590
PXD012964	4617	1162426
PXD013782	62	425534
PXD013834	23	51129
PXD013847	414	1290115
PXD013884	499	764461
PXD014055	85	74780
PXD014756	51	42097
PXD015273	582	952485
PXD015565	53	19268
PXD015674	33	23854
PXD016125	195	89263
PXD016196	186	19395
PXD016338	810	1516961
PXD016670	244	231194
PXD016772	182	196264
PXD017114	22	32892
PXD017196	115	113619
PXD018762	1052	1029451
PXD019083	62	232873
PXD019170	44	34411
PXD019274	1397	108988
PXD019275	51	5020
PXD019287	96	65334
PXD019513	17	29643
PXD019754	680	1071867
PXD020359	11	9644
PXD020623	39	52296
PXD020833	152	57724
PXD020849	33	7761
PXD021085	254	249879
PXD021329	360	976797
PXD021502	41	126020
PXD021530	686	2930542
PXD021662	71	27673
PXD026077	798	1223656
PXD028579	15	40643
PXD029997	19	136041
PXD032241	76	582623
PXD033843	388	253637
PXD036414	16	65242
min	11
max	4617
sum	17778

## Sheet: E.coli_all
Datasets downloaded from PRIDE (E. coli)
Dataset (PRIDE ID)	number of misincorporations	number of peptides	filtered out automatically
PXD000367	52	9913	No
PXD000498	11235	1705436	No
PXD001226	22	94085	No
PXD001947	19	50851	No
PXD001968	321	503198	No
PXD001983	41	99709	No
PXD002012	20	67956	No
PXD002140	494	2690256	No
PXD002473	16	101366	No
PXD002705	1	1798	Yes
PXD002912	469	1189954	No
PXD003063	58	68018	No
PXD003641	106	148836	No
PXD004321	710	192414	No
PXD004351	24	440	No
PXD005164	117	167998	No
PXD005259	97	663743	No
PXD005642	103	254261	No
PXD005757	1451	537322	No
PXD005901	1	4539	Yes
PXD006008	7	48529	Yes
PXD006474	91	358820	No
PXD006717	33	32865	No
PXD006908	3	3610	Yes
PXD007087	223	94959	No
PXD007097	8	202	Yes
PXD007587	121	520288	No
PXD007651	9	1585	Yes
PXD007864	9	8847	Yes
PXD008093	96	1667	No
PXD008211	47	190287	No
PXD008425	6	53265	Yes
PXD008688	7	71080	Yes
PXD008777	100	74252	No
PXD008782	61	61992	No
PXD008975	16	42809	Yes
PXD009000	8	7222	Yes
PXD009242	90	253127	No
PXD009463	418	394387	No
PXD009643	3	5426	Yes
PXD009674	12	72058	No
PXD009736	2057	170336	No
PXD010014	1848	939051	No
PXD010101	504	328577	No
PXD010174	219	244791	No
PXD010237	116	73261	No
PXD010396	3	3215	Yes
PXD010490	7	19135	Yes
PXD010988	20	9734	No
PXD011051	42293	1400562	No
PXD011286	82	35497	No
PXD011437	251	262570	No
PXD012023	4	568	Yes
PXD012109	3	28155	Yes
PXD012320	1239	982343	No
PXD012370	1013	35184	No
PXD012725	358	14749	No
PXD012929	6499	2462329	Yes
PXD013088	612	155511	No
PXD013273	1347	1006866	No
PXD013319	10	32095	Yes
PXD013600	36	531	No
PXD013610	250	58129	No
PXD014049	589	302519	No
PXD014096	48	267417	No
PXD014341	16569	2969246	No
PXD015275	173	4944	No
PXD015752	117	23041	No
PXD015985	677	339542	No
PXD016001	56	1580829	No
PXD016074	26	1089674	No
PXD016205	4	68937	Yes
PXD016403	1	6602	Yes
PXD016669	138	272878	No
PXD016825	33	187203	No
PXD017048	33	12018	No
PXD017584	1509	191163	No
PXD017618	163	97700	No
PXD018123	21	35261	Yes
PXD018660	125	133592	No
PXD018935	73	61943	No
PXD019012	695	824175	No
PXD019140	80	639075	No
PXD019188	4584	2549007	No
PXD019288	52	224641	No
PXD019508	14	4754	No
PXD019900	537	572707	No
PXD020249	884	441871	Yes
PXD020525	1	642	Yes
PXD021198	2	20627	Yes
PXD021374	410	119431	No
PXD021681	4	65577	Yes
PXD021798	1	4140	Yes
PXD021870	2756	191343	No
PXD021872	101	18288	No
PXD022098	4969	577955	No
PXD022112	200	138024	Yes
PXD022149	23	586755	No
PXD022286	898	489563	No
PXD022526	67	114075	No
PXD022786	31	26370	No
PXD022965	6473	1410477	No
PXD023073	2	505	Yes
PXD023192	150	33898	No
PXD023729	92	237837	No
PXD023736	1031	2067168	No
PXD023945	11	57117	No
PXD023998	125	145913	No
PXD024138	83	352126	No
PXD024151	72	88724	No
PXD024231	1871	379638	No
PXD024458	213	662926	No
PXD024782	133	255198	No
PXD024889	35	1028	No
PXD025088	191	787928	No
PXD025370	17	91897	No
PXD025534	132	3552	No
PXD025706	69	334425	No
PXD025875	447	780922	No
PXD025876	1	7483	Yes
PXD025926	2	310709	Yes
PXD026017	168	5545	No
PXD026062	58	9485	No
PXD026884	50	130945	No
PXD027164	66	284085	No
PXD027167	253	245862	No
PXD027810	213	520118	No
PXD029252	491	58396	No
PXD029563	2	14668	Yes
PXD029624	7	2086	Yes
PXD029931	519	646607	No
PXD030113	813	805874	No
PXD030233	111	110272	No
PXD030973	4	2704	Yes
PXD031124	8	3100	Yes
PXD031173	68	1692	No
PXD031425	67	175430	Yes
PXD031441	21	6632	No
PXD031540	241	23730	No
PXD031925	10	29886	Yes
PXD032954	36	141771	No
PXD033577	69	151775	No
PXD033975	340	1599939	No
PXD034138	94	164127	No
PXD034417	269	94696	No
PXD035877	6	4986	Yes

## Sheet: E.coli_curated
Manual curation of datasets (E.coli)
Dataset	number of misincorporations	number of peptides	filtered out manually	DOI	Project title	Comments
PXD000367	52	9913	no	https://doi.10.1002/pmic.201300328	Proteomic analysis of outer membrane vesicles from the probiotic strain Escherichia coli Nissle 1917.	probiotic strain Escherichia coli Nissle
PXD000498	11235	1705436	no	https://doi.org/10.1038/nbt.3418	The quantitative and condition-dependent Escherichia coli proteome.	Checking 22 exp conditions, could be interesting to see if there are some with more errors
PXD001226	22	94085	no	https://doi.org/10.15252/msb.20145227	Protein deacetylation affects acetate metabolism, motility and acid stress response in Escherichia coli	2,000 unique acetylated peptides, belonging to 809 proteins
PXD001947	19	50851	no	https://doi.org/10.1002/pmic.201500025	Molecular identification and functional characterization of the first Nα-acetyltransferase in plastids by global acetylome profiling	Acetylome
PXD001968	321	503198	no	https://doi.org/10.15252/msb.20166998	Bacterial persistence is an active σS stress response to metabolic flux limitation	Starvation
PXD001983	41	99709	no	https://doi.org/10.1002/pmic.201500027	Proteome-wide analysis of the amino terminal status of Escherichia coli proteins at the steady-state and upon deformylation inhibition	Deformlytaion inhibition
PXD002012	20	67956	no	https://doi.org/10.1002/pmic.201500027	Proteome-wide analysis of the amino terminal status of Escherichia coli proteins at the steady-state and upon deformylation inhibition	Deformlytaion inhibition
PXD002140	494	2690256	no	https://doi.org/10.1371/journal.pcbi.1004400	Controlled Measurement and Comparative Analysis of Cellular Components in E. coli Reveals Broad Regulatory Changes in Response to Glucose Starvation	Glucose starvation
PXD002473	16	101366	no	https://doi.org/10.1002/pmic.201500278	Improving genome annotation of enterotoxigenic Escherichia coliTW10598 by a label-free quantitative MS/MS approach	Normal conditions
PXD002912	469	1189954	no	https://doi.org/10.1074/mcp.m116.060582	Coordination of Metabolism and Virulence Factors Expression of Extraintestinal Pathogenic Escherichia coli Purified from Blood Cultures of Patients with Sepsis.	Extraintestinal Pathogenic Escherichia coli
PXD004321	710	192414	no	https://doi.org/10.1074/mcp.M116.061721	Typing and Characterization of Bacteria Using Bottom-up Tandem Mass Spectrometry Proteomics	Multispecies dataset, one K12 Ecoli and one strain
PXD004351	24	440	no	https://doi.org/10.1016/j.jprot.2016.11.003	Candidate Brocadiales dominates C, N and S cycling in anoxic groundwater of a pristine limestone-fracture aquifer	Environmental sample, not WT
PXD005164	117	167998	no	https://10.1007/s00216-017-0326-6	Quantitative analysis of the cysteine redoxome by iodoacetyl tandem mass tags	Check cysteines
PXD005259	97	663743	no	https://10.1021/acs.jproteome.7b00593	Proteomics of Diverse Clonal Groups of Enterotoxigenic Escherichia coli Underline Variations in Surface Antigens and Similarities in Metabolism	Enterotoxigenic Escherichia coli
PXD005642	103	254261	no	None	MSstats splitplot method for protein quantitation in MS datasets	Thirty commercial proteins were mixed with Ecoli, hopefully from Ecoli!
PXD006474	91	358820	no	https://doi.org/10.1128/mBio.02118-17	Translation Stress Positively Regulates MscL-Dependent Excretion of Cytoplasmic Proteins	Osmotic stress, translation stress, 5 recombinant proteins
PXD007087	223	94959	no	https://doi.org/10.15252/embj.201797515	Hierarchical protein targeting and secretion is controlled by an affinity switch in the type III secretion system of enteropathogenic Escherichia coli	enteropathogenic Escherichia coli
PXD007587	121	520288	no	https://doi.org/10.1093/bioinformatics/btx601	Sipros Ensemble improves database searching and filtering for complex metaproteomics	metaproteomics from soil
PXD008093	96	1667	no	https://doi.org/10.3389/fmicb.2018.01282	Microbial Community Structure–Function Relationships in Yaquina Bay Estuary Reveal Spatially Distinct Carbon and Nitrogen Cycling Capacities	environemntal sample
PXD008211	47	190287	no	https://doi.org/10.1016/j.jprot.2018.03.028	Parallel reaction monitoring on a Q Exactive mass spectrometer increases reproducibility of phosphopeptide detection in bacterial phosphoproteomics measurements	Ser/Thr/Tyr phosphorylation
PXD008777	100	74252	no	https://doi.org/10.1128/AEM.00270-18	Optimizing Recombinant Protein Production in the Escherichia coli Periplasm Alleviates Stress
PXD008782	61	61992	no	None	Open-pFind enables precise, comprehensive and rapid peptide identification in shotgun proteomics, part 1	Dong-Ecoli-QE
PXD009242	90	253127	no	https://doi.org/10.1128/mSystems.00163-19	Comprehensive analysis of vanillin toxicity in Escherichia coli identifies targets for engineering improved biovanillin production	E. coli BW25113
PXD009463	418	394387	no	https://doi.org/10.1128/JB.00610-18	Importance of Pyruvate Sensing and Transport for the Resuscitation of Viable but Nonculturable Escherichia coli K-12
PXD009674	12	72058	no	https://doi.org/10.1128/mSphere.00175-19	Photocatalytic Protein Damage by Silver Nanoparticles Circumvents Bacterial Stress Response and Multidrug Resistance
PXD010014	1848	939051	no	https://doi.org/10.3389/fmolb.2021.653073	Bacterial Hsp90 mediates the degradation of aggregation-prone Hsp70-Hsp40 substrates preferentially by the HslUV protease	W3110 E. coli
PXD010101	504	328577	no	None	Stress-induced MazF-mediated proteins in Escherichia coli	Not proteome
PXD010174	219	244791	no	https://10.1038/s41586-019-1665-6	Chimeric peptidomimetic antibiotics against Gram-negative bacteria
PXD010237	116	73261	no	https://10.1021/acs.jproteome.8b00505	S-Trap, an Ultrafast Sample-Preparation Approach for Shotgun Proteomics
PXD010988	20	9734	no	https://doi.org/10.1126/sciadv.aau2634	Thanatin targets the intermembrane protein complex required for lipopolysaccharide transport in Escherichia coli
PXD011437	251	262570	no	https://10.1186/s12934-019-1182-1	Improving the purification of membrane proteins from Escherichia coli C41(DE3)
PXD012320	1239	982343	no	https://doi.org/10.1128/mBio.01832-19	Interactome of the Escherichia coli nitrate reductase respiratory complex, NarGHI, under various metabolic conditions	not proteome
PXD012370	1013	35184	no	https://10.1038/s41594-019-0196-z	A folded conformation of MukBEF and Cohesin	not proteome
PXD013088	612	155511	no	https://doi.org/10.1128/mSystems.00187-19	Systems analyses reveal the remarkable resilience of Escherichia coli physiology during accumulation and export of the non-native organic acid citramalate
PXD013273	1347	1006866	no	https://doi.org/10.1002/pmic.201900136	Tandem LysC/trypsin digestion performs efficient in detergent conditions and under constant denaturating environments
PXD013610	250	58129	no	https://10.1111/febs.14951	Resolving oxidative damage to methionine by an unexpected membrane-associated stereoselective reductase discovered using chiral fluorescent probes
PXD014049	589	302519	no	None	Addition of RND1 peptide to E. coli BW25113 DELserB, his operator to lacZ transcription fusion.
PXD014096	48	267417	no	None	Label-free proteomic approach to study the non-lethal effects of silver nanoparticles on a biofilm gut model
PXD014341	16569	2969246	no	https://doi.org/10.1016/j.molcel.2019.06.041	Systematic detection of amino acid substitutions in proteomes reveals a mechanistic basis of ribosome errors and selection for translation fidelity
PXD015275	173	4944	no	https://10.1016/j.jprot.2019.103544	Ligand-induced disorder-to-order transitions characterized by structural proteomics and molecular dynamics simulations	crosslinking study, not proteome
PXD015985	677	339542	no	https://doi.org/10.1074/jbc.RA119.010686	Non-competitive binding of PpiD and YidC to the SecYEG translocon expands the global view on the SecYEG interactome in E. coli
PXD016669	138	272878	no	https://10.1021/acs.analchem.0c00328	Beyond target-decoy competition: stable validation of peptide and protein identifications in mass spectrometry-based discovery proteomics
PXD016825	33	187203	no	https://10.15252/embj.2019102246	NlpI scaffolds hydrolases within peptidoglycan multi-enzyme complexes in Escherichia coli
PXD017618	163	97700	no	None	ProteoCombiner: integrating bottom-up with top-down proteomics data for improved proteoform assessment
PXD018935	73	61943	no	https://10.1038/s41598-020-69313-3	Structural Analysis of 70S Ribosomes by Cross-Linking/Mass Spectrometry Reveals Conformational Plasticity	crosslinking study, not proteome
PXD019140	80	639075	no	https://10.1016/j.mex.2021.101277	Comparison between the proteome of Escherichia coli single colony and during liquid culture
PXD019288	52	224641	no	None	COPPER INDUCES PROTEIN AGGREGATION, A TOXIC PROCESS COMPENSATED BY MOLECULAR CHAPERONES.
PXD019508	14	4754	no	None	Expanding the cross-link coverage of a dihydrazide-based carboxyl-group specific chemical cross-linking strategy - Dataset 3: E. coli 70S ribosome	crosslinking study, not proteome
PXD019900	537	572707	no	None	Grad-seq shines light on unrecognized RNA and protein complexes in the model bacterium Escherichia coli
PXD021374	410	119431	no	https://10.1016/j.molcel.2021.02.006	Snapshots of native pre-50S ribosomes reveal a biogenesis factor network and evolutionary specialization	Not a proteome
PXD021870	2756	191343	no	https://10.1002/pro.3924	Photo-crosslinking of SurA (p-azido-Phe) to unfolded Omps (OmpA and OmpX)	crosslinking study, not proteome
PXD021872	101	18288	no	https://10.1002/pro.3924	Chemical-crosslinking of SurA with DSBU to unfolded Omps (OmpA and OmpX)	crosslinking study, not proteome
PXD022286	898	489563	no	None	Proteomic analysis of three Crohn’s Disease-Associated Escherichia coli isolates cultivated on medium supplemented with glucose or sodium propionate
PXD022526	67	114075	no	None	Subcellular fractionation of Escherichia coli by differential solubilization and analysis by Maxquant LFQ-analysis
PXD022965	6473	1410477	no	None	Metabolome and proteome analyses of glycerol overproducing E. coli unravel transcriptional misregulation of glycolysis and guide optimization strategies
PXD023192	150	33898	no	https://10.3389/fmolb.2021.643696	The universally conserved ATPase YchF regulates translation of leaderless mRNA in response to stress conditions	overexpression
PXD023729	92	237837	no	None	Escherichia coli proteome during outgrowth from stationary phase
PXD023945	11	57117	no	None	Proteome profiling of Escherichia coli mutants
PXD023998	125	145913	no	None	Uropathogenic Escherichia coli biofilm proteomics	strains
PXD024151	72	88724	no	None	Escherichia coli proteome upon sudden carbon starvation
PXD024231	1871	379638	no	None	A proteomic study of bacterial growth arrest in a synthetic biology application
PXD024458	213	662926	no	https://10.1002/cbic.202100257	Preparation of a high expression yield bacterial cell extract via lysozyme-assisted sonication
PXD024782	133	255198	no	None	Balanced Input from the tRNA Prenyltransferase MiaA Controls the Stress Resistance and Virulence Potential of Extraintestinal Pathogenic Escherichia coli	UNN codons should be affected
PXD025088	191	787928	no	https://10.1021/acschembio.1c00322	Polymyxin resistance in colibactin-producing Escherichia coli induces host genotoxicity	antibitic but does not affect translation?
PXD025370	17	91897	no	https://10.3390/BIOM11060843	Nucleoside Analogues are Potent Inducers of Bacterial Mutagenesis
PXD025706	69	334425	no	https://10.1016/j.jprot.2021.104357	Effect of resveratrol on avian pathogenic Escherichia coli
PXD025875	447	780922	no	https://10.1093/nar/gkab1224	Dynamic 23S rRNA modification ho5C2501 benefits Escherichia coli under oxidative stress	rRNA modification
PXD026017	168	5545	no	None	Identification of MukBHN conformational changes upon AcpP binding using cross-linking mass spectrometry	crosslinking study, not proteome
PXD026062	58	9485	no	None	Identification of AcpP-MukB binding sites using cross-linking mass spectrometry	crosslinking study, not proteome
PXD026884	50	130945	no	https://10.1371/journal.pone.0266921	E. coli BL21 Gold LC-MSMS in varying growth conditions
PXD027167	253	245862	no	https://10.1038/s41586-021-04003-2	Metabolic modulation of tumors with engineered bacteria for immunotherapy	low Arg levels
PXD027810	213	520118	no	None	Targeting the fitness cost of antibiotic resistance via the non-essential genome	transcription could be affected
PXD029252	491	58396	no	None	Targeting the fitness cost of antibiotic resistance via the non-essential genome	transcription could be affected
PXD029931	519	646607	no	https://10.1021/acssynbio.1c00618	Proteomic analysis of E. coli MG1655 after removal of oriC
PXD030113	813	805874	no	None	Protein interaction network analysis reveals growth conditions-specific crosstalk between chromosomal DNA replication and other cellular processes in E. coli	not proteome
PXD031441	21	6632	no	https://10.1038/S41477-022-01134-W	A conserved module regulates receptor kinase signaling in immunity and development	probably not proteome
PXD031540	241	23730	no	https://10.1038/s41467-022-29387-1	Indentification of RecBCD Auxiliary ATP binding	crosslinking study, not proteome
PXD033577	69	151775	no	https://10.1186/s12934-022-01879-1	Total proteome analysis of engineered/adapted E.coli strains with glucose/xylose co-utilization ability
PXD033975	340	1599939	no	https://10.1038/S41589-022-01119-Y	A genetic platform to investigate the functions of bacterial drug efflux pumps
PXD034138	94	164127	no	None	Generation of an Escherichia coli strain growing on methanol as sole energy and carbon source via the ribulose monophosphate cycle
PXD003063	58	68018	yes	https://doi.org/10.1074/jbc.m115.702308	Allicin Induces Thiol Stress in Bacteria through S-Allylmercapto Modification of Protein Cysteines.	S-allylmercapto modification of cysteines
PXD003641	106	148836	yes	https://doi.org/10.1016/j.jprot.2016.12.017	Quantitative proteome analysis of an antibiotic resistant Escherichia coli exposed to tetracycline reveals multiple affected metabolic and peptidoglycan processes	Tetracyclin treatment - Tetracycline inhibits protein synthesis by blocking the attachment of charged tRNA at the P site peptide chain
PXD005757	1451	537322	yes	https://doi.org/10.1074/mcp.m117.067587	Accurate Quantification of Site-specific Acetylation Stoichiometry Reveals the Impact of Sirtuin Deacetylase CobB on the E. coli Acetylome.	Acetylation entiched
PXD006717	33	32865	yes	https://doi.org/10.1093/nar/gkx719	Direct Interactions of RNA Polymerase with Ribosomes and Ribosomal Subunits in E. Coli	Not a proteome
PXD009736	2057	170336	yes	https://doi.org/10.1074/jbc.RA118.006914	Deuterium induces a distinctive Escherichia coliproteome that correlates with the reduction in growth rate	Deuterium
PXD011051	42293	1400562	yes		On the Mechanism and Origin of Isoleucyl-tRNA Synthetase Editing against Norvaline	aatRNA sythase mutant
PXD011286	82	35497	yes	None	Real-time visualization of drug resistance acquisition by horizontal gene transfer reveals a new role for AcrAB-TolC multidrug efflux pump	Tetracyclin treatment - Tetracycline inhibits protein synthesis by blocking the attachment of charged tRNA at the P site peptide chain
PXD012725	358	14749	yes	https://10.1186/s40168-020-00806-z	Rapid Assay of Individual Microbiome responses to drugs data part2	microbiome and drug treatment
PXD013600	36	531	yes	None	An in vitro model maintaining taxon-specific functional activities of the gut microbiome	microbiome
PXD015752	117	23041	yes	None	Arg-GlcNAcylation of GshB, An intra-bacterial activity for a T3SS effector
PXD016001	56	1580829	yes	https://10.1021/acsinfecdis.0c00196	Predictive signatures of 19 antibiotics-induced Escherichia coli proteomes	antibiotic treatment
PXD016074	26	1089674	yes	https://10.1021/acsinfecdis.0c00196	Predictive signatures of 19 antibiotics-induced Escherichia coli proteomes	antibiotic treatment
PXD017048	33	12018	yes	https://10.1021/acs.jproteome.9b00713	Tryp-N: A thermostable protease for the production of N-terminal argininyl and lysinyl peptides	not proteome
PXD017584	1509	191163	yes	https://10.1021/acs.jproteome.0c00105	Protocol for high-yield production of photo-leucine-labeled proteins in Escherichia coli	crosslinking study, not proteome
PXD018660	125	133592	yes	https://10.1038/s41467-020-16898-y,	Chimeric design of Pyrrolysyl-tRNA synthetase/tRNA pairs and canonical synthetase/tRNA pairs for genetic code expansion
PXD019012	695	824175	yes	None	Genome-wide effects of the antimicrobial peptide apidaecin on translation termination	impact on translation fidelity?
PXD019188	4584	2549007	yes	https://doi.org/10.1038/s41467-021-21942-6	Translation Error Clusters Induced by Aminoglycoside Antibiotics	antibiotic treatment
PXD022098	4969	577955	yes	https://doi.org/10.1038/s41467-021-21942-6	Translation Error Clusters Induced by Aminoglycoside Antibiotics	antibiotic treatment
PXD022149	23	586755	yes	None	Ceragenins and antimicrobial peptides kill bacteria through distinct mechanisms	antibiotic treatment
PXD022786	31	26370	yes	https://10.3389/fmicb.2021.628801	Proteomic analysis of outer membrane vesicle isolation methods with an Escherichia coli tolA mutant using LC MSMS	Not proteome
PXD023736	1031	2067168	yes	https://10.1038/s41598-021-91905-w	A systematic exploration of antimicrobial resistance to beta-lactams, aminoglycosides and fluoroquinolones in Escherichia coli and Klebsiella pneumoniae using proteogenomics	antibiotic treatment
PXD024138	83	352126	yes	https://10.1186/s12866-021-02176-4	Proteomic response of Escherichia coli to membrane lytic and iron chelating Amaranthus tricolor defensin	ribososmal inhibition
PXD024889	35	1028	yes	https:// 10.1038/s41396-021-01163-x	Sulfur-fueled chemolithoautotrophs replenish organic carbon inventory in groundwater
PXD025534	132	3552	yes	https://10.3390/microorganisms9071368,	Insights into autotrophic activities and carbon flow in iron-rich pelagic aggregates (iron snow)	multiscpecies
PXD027164	66	284085	yes	None	Global protein responses of multi-drug resistant plasmid containing Escherichia coli to beta-lactams and ciprofloxacin	antibiotic treatment	antibiotic treatment
PXD030233	111	110272	yes	https://doi.org/10.1126/sciadv.abl8675	Identification of di-Boron cleavage events at Dha residues on recombinant protein in e.coli lysate	dehydroalanine (Dha) residues
PXD031173	68	1692	yes	None	Bacterial necromass is rapidly metabolized by heterotrophic bacteria and supports multiple trophic levels of the groundwater microbiome	microbiome
PXD032954	36	141771	yes	None	mCherry contains a fluorescent protein isoform that interferes with its reporter function	overexpression, not proteome
PXD034417	269	94696	yes	https://10.1038/S41467-022-31467-1	Engineering consortia by polymeric microbial swarmbots	swarmbots

## Sheet: E.coli_used
Final curated dataset (E. coli)
Dataset	number of misincorporations	number of peptides
PXD000367	52	9913
PXD000498	11235	1705436
PXD001226	22	94085
PXD001947	19	50851
PXD001968	321	503198
PXD001983	41	99709
PXD002012	20	67956
PXD002140	494	2690256
PXD002473	16	101366
PXD002912	469	1189954
PXD004321	710	192414
PXD004351	24	440
PXD005164	117	167998
PXD005259	97	663743
PXD005642	103	254261
PXD006474	91	358820
PXD007087	223	94959
PXD007587	121	520288
PXD008093	96	1667
PXD008211	47	190287
PXD008777	100	74252
PXD008782	61	61992
PXD009242	90	253127
PXD009463	418	394387
PXD009674	12	72058
PXD010014	1848	939051
PXD010101	504	328577
PXD010174	219	244791
PXD010237	116	73261
PXD010988	20	9734
PXD011437	251	262570
PXD012320	1239	982343
PXD012370	1013	35184
PXD013088	612	155511
PXD013273	1347	1006866
PXD013610	250	58129
PXD014049	589	302519
PXD014096	48	267417
PXD014341	16569	2969246
PXD015275	173	4944
PXD015985	677	339542
PXD016669	138	272878
PXD016825	33	187203
PXD017618	163	97700
PXD018935	73	61943
PXD019140	80	639075
PXD019288	52	224641
PXD019508	14	4754
PXD019900	537	572707
PXD021374	410	119431
PXD021870	2756	191343
PXD021872	101	18288
PXD022286	898	489563
PXD022526	67	114075
PXD022965	6473	1410477
PXD023192	150	33898
PXD023729	92	237837
PXD023945	11	57117
PXD023998	125	145913
PXD024151	72	88724
PXD024231	1871	379638
PXD024458	213	662926
PXD024782	133	255198
PXD025088	191	787928
PXD025370	17	91897
PXD025706	69	334425
PXD025875	447	780922
PXD026017	168	5545
PXD026062	58	9485
PXD026884	50	130945
PXD027167	253	245862
PXD027810	213	520118
PXD029252	491	58396
PXD029931	519	646607
PXD030113	813	805874
PXD031441	21	6632
PXD031540	241	23730
PXD033577	69	151775
PXD033975	340	1599939
PXD034138	94	164127
min	11
max	16569
sum	58990
