# Supplementary material for: Fitness Effects of Phenotypic Mutations at Proteome-Scale Reveal Optimality of Translation Machinery
Source: Mol Biol Evol. 2024 Feb 29;41(3):msae048. doi: 10.1093/molbev/msae048 (PMC10939442; doi:10.1093/molbev/msae048)
Supplement: msae048_Supplementary_Data [file msae048_supplementary_data.zip › Data_S2_error_detection_rate.xlsx]

## Sheet: S. cerevisiae
Codon	mean	median	sd	var	range	iqr	se	cv	n_unique_aa_misincroporations
AAA	0.000102342	6.54593e-05	0.000123682	1.52972e-08	0.000432317	0.000142074	2.99972e-05	1.20852	8
AAC	0.000115375	1.40822e-05	0.00040315	1.6253e-07	0.00218415	1.22339e-05	6.81448e-05	3.49427	9
AAG	6.18268e-05	2.49944e-05	8.84536e-05	7.82404e-09	0.000371333	6.8449e-05	1.61493e-05	1.43067	9
AAT	0.000148569	7.9097e-06	0.000517178	2.67473e-07	0.00238066	1.79964e-05	0.000112858	3.48106	6
ACA	0.000152805	4.37503e-05	0.000255016	6.50333e-08	0.000795387	0.000155004	8.50054e-05	1.6689	7
ACC	5.56807e-05	3.71436e-05	5.72458e-05	3.27708e-09	0.000243778	4.57776e-05	1.16852e-05	1.02811	8
ACG	0.000100273	3.80504e-05	0.00015161	2.29856e-08	0.000449551	9.44163e-05	5.36022e-05	1.51198	6
ACT	5.98258e-05	2.43146e-05	7.87968e-05	6.20894e-09	0.000336768	8.21771e-05	1.51645e-05	1.3171	9
AGA	3.03853e-05	2.46526e-05	2.98986e-05	8.93926e-10	9.43888e-05	2.04453e-05	1.05708e-05	0.983982	4
AGC	0.000592854	0.000175054	0.00104996	1.10242e-06	0.00513754	0.00053247	0.000185609	1.77103	7
AGG	0.00062245	0.000723764	0.000209119	4.37307e-08	0.000379644	0.000189822	0.000120735	0.335961	1
AGT	0.000114765	4.75037e-05	0.000155863	2.42934e-08	0.000534521	0.000150139	4.69946e-05	1.3581	4
ATA	0.000310246	5.60662e-05	0.000663269	4.39926e-07	0.00273487	9.82052e-05	0.000125346	2.13789	9
ATC	3.10954e-05	1.70564e-05	3.44544e-05	1.1871e-09	0.00013627	2.60322e-05	6.18819e-06	1.10802	11
ATG	0.000537212	0.000135716	0.00152369	2.32164e-06	0.0108182	0.000406815	0.000209295	2.8363	12
ATT	5.35803e-05	1.83293e-05	9.78593e-05	9.57644e-09	0.000445966	3.72872e-05	1.7576e-05	1.82641	13
CAA	0.000122171	1.29968e-05	0.000348044	1.21134e-07	0.00137595	1.5569e-05	8.70109e-05	2.84883	10
CAC	0.00282405	6.21793e-05	0.0115965	0.000134478	0.0546697	0.000544684	0.00247238	4.10632	8
CAG	5.28126e-05	2.41249e-05	6.06533e-05	3.67882e-09	0.000154259	5.71264e-05	2.29248e-05	1.14846	8
CAT	0.000535288	0.000157614	0.000894851	8.00757e-07	0.00324875	0.000473167	0.000210918	1.67172	5
CCA	4.60949e-05	1.96811e-05	7.07528e-05	5.00596e-09	0.000304267	4.31874e-05	1.27076e-05	1.53494	9
CCC	2.33507e-05	1.15983e-05	2.51241e-05	6.31222e-10	6.51227e-05	2.31618e-05	1.02569e-05	1.07595	3
CCG	7.44328e-05	4.00272e-05	9.42773e-05	8.88821e-09	0.000206412	7.81571e-05	4.71386e-05	1.26661	3
CCT	0.0001817	3.35188e-05	0.000466338	2.17471e-07	0.0019537	6.9218e-05	0.000113103	2.56652	6
CGA	0.00142997	0.00142997	0.00055526	3.08313e-07	0.000785256	0.000392628	0.000392628	0.388301	1
CGC	0.00381168	0.000534613	0.00723036	5.22781e-05	0.0206624	0.0021301	0.00255632	1.89689	3
CGG	0.00348722	0.00069979	0.0047399	2.24667e-05	0.0110221	0.0047731	0.00211975	1.35922	2
CGT	0.000621595	4.89151e-05	0.00100198	1.00397e-06	0.00174127	0.000870633	0.000578496	1.61196	3
CTA	7.16179e-05	3.2905e-05	9.21655e-05	8.49447e-09	0.000338245	8.52504e-05	2.11442e-05	1.28691	9
CTC	0.00136137	0.000543478	0.00206029	4.24481e-06	0.00836454	0.0018612	0.000472664	1.5134	4
CTG	9.4013e-05	4.62702e-05	0.00013029	1.69756e-08	0.000387165	5.7709e-05	4.60646e-05	1.38588	6
CTT	0.000163406	3.33022e-05	0.000224715	5.04967e-08	0.000697609	0.000210569	6.7754e-05	1.37519	6
GAA	2.72661e-05	1.36174e-05	3.0109e-05	9.06553e-10	0.000113682	3.2678e-05	5.40774e-06	1.10426	11
GAC	1.42153e-05	6.72364e-06	1.5715e-05	2.46962e-10	4.70925e-05	1.64304e-05	4.35857e-06	1.1055	7
GAG	0.000159389	3.23997e-05	0.000284797	8.11092e-08	0.000763412	5.56785e-05	9.00607e-05	1.7868	5
GAT	1.04721e-05	5.85439e-06	1.27072e-05	1.61472e-10	4.01999e-05	7.57341e-06	3.08194e-06	1.21343	8
GCA	0.000177475	8.9075e-05	0.000199109	3.96445e-08	0.000793822	0.000220737	3.10957e-05	1.1219	9
GCC	0.000235864	0.000116116	0.000268645	7.217e-08	0.00127306	0.000283331	3.58992e-05	1.13898	10
GCG	0.000470864	0.000149199	0.000644351	4.15189e-07	0.00235414	0.000524571	0.000121771	1.36844	9
GCT	0.000356131	0.000168017	0.000477327	2.27841e-07	0.00256707	0.00040307	6.16227e-05	1.34031	13
GGA	0.000635844	0.000304947	0.00097232	9.45406e-07	0.00455725	0.000669105	0.000140342	1.52918	9
GGC	0.000773143	0.000207492	0.00195282	3.81352e-06	0.0117732	0.000330892	0.000281866	2.52582	5
GGG	0.000380667	0.000128021	0.000522441	2.72945e-07	0.00181599	0.000403248	0.000119856	1.37244	6
GGT	0.000215208	9.01578e-05	0.000356698	1.27233e-07	0.00210055	0.000247196	4.72458e-05	1.65745	11
GTA	0.000914806	0.00019251	0.00141411	1.99971e-06	0.00463788	0.000757523	0.000282822	1.5458	9
GTC	0.000123941	2.93997e-05	0.000383686	1.47215e-07	0.00232562	5.57192e-05	6.30776e-05	3.09571	14
GTG	0.000220823	2.22499e-05	0.000378342	1.43143e-07	0.00103747	0.000158638	9.45856e-05	1.71333	8
GTT	9.11095e-05	2.77005e-05	0.000150849	2.27555e-08	0.000602071	5.74684e-05	2.54982e-05	1.65569	11
TAC	5.55343e-05	2.51705e-05	6.76917e-05	4.58216e-09	0.000219818	7.49898e-05	1.80914e-05	1.21892	5
TAT	8.35121e-05	3.43489e-05	0.000110738	1.22629e-08	0.00028935	7.02465e-05	4.52086e-05	1.32601	3
TCA	0.000169558	3.43717e-05	0.000370292	1.37116e-07	0.00130672	6.50179e-05	0.000106894	2.18387	7
TCC	0.000163183	1.26585e-05	0.000416185	1.7321e-07	0.00149938	2.8462e-05	0.000107458	2.55041	10
TCG	3.6053e-05	3.14442e-05	2.06008e-05	4.24392e-10	4.95462e-05	2.68447e-05	9.21295e-06	0.571403	4
TCT	4.29196e-05	1.53094e-05	7.57023e-05	5.73083e-09	0.000332253	3.0971e-05	1.69275e-05	1.76382	9
TGC	0.00447296	0.00113326	0.00630287	3.97262e-05	0.0148274	0.00510429	0.0022284	1.4091	2
TGG	0.000710816	0.000107359	0.00221682	4.91428e-06	0.00807495	0.000151694	0.000614835	3.11869	5
TGT	0.00470254	0.000992064	0.0104501	0.000109205	0.0350049	0.00219592	0.00315083	2.22223	4
TTA	6.34542e-05	2.19976e-05	0.000113266	1.28292e-08	0.000500317	6.15002e-05	2.53271e-05	1.78501	11
TTC	6.72273e-05	1.29119e-05	7.97739e-05	6.36387e-09	0.000199213	0.000134907	2.21253e-05	1.18663	6
TTG	4.79397e-05	1.77143e-05	0.000104613	1.09439e-08	0.000605662	2.26885e-05	1.76829e-05	2.18218	13
TTT	6.89946e-05	3.31713e-05	7.98446e-05	6.37516e-09	0.00023208	9.04333e-05	2.52491e-05	1.15726	6

## Sheet: E. coli
Codon	mean	median	sd	var	range	iqr	se	cv	n_unique_aa_misincroporations
AAA	0.00014708	1.83894e-05	0.000300628	9.03772e-08	0.00124465	0.00014978	5.58252e-05	2.04397	12
AAC	0.000433898	3.31027e-05	0.00151891	2.30709e-06	0.00977116	9.05525e-05	0.00021269	3.50062	15
AAG	0.000391935	0.000115485	0.000554346	3.07299e-07	0.00192509	0.000441129	0.000138587	1.41438	10
AAT	0.000275438	0.000100387	0.000799827	6.39723e-07	0.00501836	0.000169319	0.000128075	2.90384	12
ACA	0.000270571	0.000103552	0.000290121	8.41702e-08	0.000785882	0.000478683	7.49089e-05	1.07225	8
ACC	0.000183681	3.02578e-05	0.000425376	1.80945e-07	0.00209223	9.81879e-05	6.27183e-05	2.31584	12
ACG	0.000185383	5.10725e-05	0.000247915	6.14619e-08	0.000698817	0.000325191	5.40995e-05	1.33732	9
ACT	0.00026144	6.98422e-05	0.000455624	2.07593e-07	0.00211436	0.000171165	8.46072e-05	1.74274	10
AGA	0.000536525	0.000419551	0.00035974	1.29413e-07	0.000834589	0.000622262	0.000135969	0.670499	1
AGC	0.000655162	0.000160372	0.00126629	1.60349e-06	0.0052373	0.000397714	0.000170746	1.93279	10
AGG	0.00627632	0.00375149	0.00768438	5.90496e-05	0.0170376	0.00696551	0.00384219	1.22434	4
AGT	0.000799485	0.000480253	0.000983847	9.67955e-07	0.00310198	0.000965762	0.000262944	1.2306	7
ATA	0.000825873	0.000106508	0.00127729	1.63147e-06	0.00223012	0.00111506	0.000737444	1.54659	3
ATC	0.000242373	2.97982e-05	0.00101645	1.03317e-06	0.00701559	8.64546e-05	0.000146712	4.19374	14
ATG	0.00137673	0.000114156	0.00358442	1.2848e-05	0.0158359	0.000429418	0.000434674	2.60358	18
ATT	0.00020966	2.47383e-05	0.000763631	5.83133e-07	0.00489938	6.42239e-05	0.000117831	3.64223	13
CAA	0.000452752	6.55773e-05	0.000901882	8.13392e-07	0.00335074	0.000318976	0.000188055	1.992	11
CAC	0.00194867	0.000149331	0.00503268	2.53278e-05	0.0227199	0.000776301	0.000918837	2.58262	8
CAG	0.000115046	2.37804e-05	0.000322184	1.03802e-07	0.00171136	5.62256e-05	5.9828e-05	2.80047	15
CAT	0.00177903	0.000432863	0.00403125	1.6251e-05	0.0204483	0.00156005	0.00070175	2.26599	9
CCA	0.000247288	2.59511e-05	0.000794869	6.31817e-07	0.00366918	3.77929e-05	0.000173455	3.21434	7
CCC	0.0203307	0.000484261	0.0585612	0.00342942	0.176452	0.0017474	0.0195204	2.88043	6
CCG	0.000174571	1.60934e-05	0.000870888	7.58446e-07	0.00564979	1.84053e-05	0.000134381	4.98874	12
CCT	0.000163619	3.04748e-05	0.000533659	2.84792e-07	0.00222864	2.10532e-05	0.000129431	3.26159	5
CGA	0.0010314	0.000660793	0.00119141	1.41947e-06	0.00229474	0.00114737	0.000687863	1.15515	3
CGC	0.00105172	7.70475e-05	0.00245582	6.03105e-06	0.00977029	0.00037744	0.000501292	2.33506	5
CGG	0.00116465	0.00018465	0.00180304	3.25094e-06	0.00435727	0.00133112	0.00063747	1.54814	3
CGT	0.000175011	4.20549e-05	0.000315341	9.94397e-08	0.00124	0.000108005	7.43265e-05	1.80184	14
CTA	0.000469429	7.03185e-05	0.000707321	5.00303e-07	0.00150265	0.000768796	0.000267342	1.50677	4
CTC	0.000190395	4.01199e-05	0.000351604	1.23626e-07	0.00124248	9.24681e-05	7.86211e-05	1.84671	9
CTG	0.00075602	2.00709e-05	0.00464009	2.15304e-05	0.0334958	3.7597e-05	0.000643464	6.13751	14
CTT	0.000176066	3.60218e-05	0.000345721	1.19523e-07	0.00127229	0.000136751	8.38497e-05	1.96359	12
GAA	0.0003089	1.26139e-05	0.00125263	1.56908e-06	0.00854583	7.0863e-05	0.000177148	4.05512	14
GAC	6.69574e-05	1.38308e-05	0.000113838	1.29592e-08	0.000383796	4.0137e-05	1.92422e-05	1.70016	14
GAG	0.000117901	2.53722e-05	0.000211044	4.45396e-08	0.000823197	0.000138471	4.49947e-05	1.79001	11
GAT	3.31515e-05	1.05447e-05	7.38016e-05	5.44668e-09	0.000363408	1.34922e-05	1.32552e-05	2.22619	14
GCA	0.000240352	0.000112189	0.00039642	1.57149e-07	0.00250938	0.000218543	5.29739e-05	1.64933	13
GCC	0.000317932	0.000102709	0.00058388	3.40915e-07	0.00291842	0.000258425	7.60146e-05	1.83649	13
GCG	0.000213314	8.92118e-05	0.000385023	1.48243e-07	0.00275993	0.000253351	4.97062e-05	1.80496	15
GCT	0.000262779	0.000114665	0.000674244	4.54605e-07	0.00527611	0.000189258	8.56291e-05	2.56582	13
GGA	0.00041212	0.000259323	0.000465855	2.17021e-07	0.00178124	0.000313154	8.96538e-05	1.13039	9
GGC	0.000234919	9.47478e-05	0.000395779	1.56641e-07	0.00184124	0.000189813	4.94724e-05	1.68475	13
GGG	0.000566551	0.000249628	0.000824904	6.80467e-07	0.00372316	0.000552807	0.000168383	1.45601	8
GGT	0.000266538	7.26621e-05	0.000568786	3.23517e-07	0.00306402	0.000199286	7.53375e-05	2.13397	16
GTA	0.00133037	3.87437e-05	0.00802282	6.43656e-05	0.0550975	7.89107e-05	0.00117025	6.0305	13
GTC	0.000338011	0.000161812	0.000555897	3.09021e-07	0.0028562	0.000303764	8.38046e-05	1.64461	11
GTG	0.000457547	5.04102e-05	0.00152117	2.31397e-06	0.0099634	0.000215491	0.000221886	3.32462	15
GTT	0.00105954	6.96233e-05	0.00565797	3.20126e-05	0.0418571	0.000181525	0.00076292	5.34004	14
TAC	0.00104504	2.75103e-05	0.0024585	6.04421e-06	0.0124976	0.000847214	0.000441559	2.35253	13
TAT	0.000297784	2.02194e-05	0.000547129	2.9935e-07	0.00201442	0.000239115	0.00012552	1.83734	11
TCA	0.000101155	5.17786e-05	9.86137e-05	9.72466e-09	0.000204824	0.000172438	4.41014e-05	0.974875	4
TCC	0.000133376	3.06546e-05	0.000218598	4.77849e-08	0.000669475	8.46829e-05	5.01497e-05	1.63895	9
TCG	0.000169387	7.57232e-05	0.000285651	8.15967e-08	0.000993465	0.000111347	8.61271e-05	1.68639	8
TCT	0.000215833	1.6244e-05	0.000586921	3.44476e-07	0.00239472	4.15325e-05	0.000128077	2.71933	9
TGC	0.00580801	0.000218215	0.0178304	0.000317922	0.0863153	0.00123092	0.00315199	3.06996	4
TGG	0.00116998	0.000342923	0.0023027	5.3024e-06	0.00831338	0.000953236	0.000480145	1.96815	9
TGT	0.00946587	0.00120192	0.0218254	0.000476348	0.0805542	0.0027179	0.00529343	2.30569	4
TTA	0.000357931	4.31838e-05	0.000629867	3.96732e-07	0.00172964	0.000198042	0.000157467	1.75975	10
TTC	0.00047849	4.46771e-05	0.00123891	1.5349e-06	0.00555352	0.000108223	0.000219011	2.58921	10
TTG	0.000321817	4.5469e-05	0.000653585	4.27173e-07	0.00271284	0.000289031	0.000149943	2.03092	12
TTT	0.000262747	3.15209e-05	0.00060497	3.65988e-07	0.00207429	5.38147e-05	0.000132015	2.30248	10
