# Supplementary material for: Fitness Effects of Phenotypic Mutations at Proteome-Scale Reveal Optimality of Translation Machinery
Source: Mol Biol Evol. 2024 Feb 29;41(3):msae048. doi: 10.1093/molbev/msae048 (PMC10939442; doi:10.1093/molbev/msae048)
Supplement: msae048_Supplementary_Data [file msae048_supplementary_data.zip › Data_S3_ptm_masking.xlsx]

## Sheet: Data_S3_ptm_masking
	classification	delta_m	full_name	position	site	title
0	Post-translational	42.0106	Acetylation	Anywhere	T	Acetyl
1	Post-translational	42.0106	Acetylation	Protein N-term	N-term	Acetyl
2	Post-translational	42.0106	Acetylation	Anywhere	S	Acetyl
3	Post-translational	42.0106	Acetylation	Anywhere	C	Acetyl
4	Multiple	42.0106	Acetylation	Any N-term	N-term	Acetyl
5	Multiple	42.0106	Acetylation	Anywhere	K	Acetyl
6	Artefact	-0.984016	Amidation	Any C-term	C-term	Amidated
7	Post-translational	-0.984016	Amidation	Protein C-term	C-term	Amidated
8	Artefact	57.0215	Iodoacetamide derivative	Anywhere	Y	Carbamidomethyl
9	Artefact	57.0215	Iodoacetamide derivative	Anywhere	T	Carbamidomethyl
10	Artefact	57.0215	Iodoacetamide derivative	Anywhere	S	Carbamidomethyl
11	Artefact	57.0215	Iodoacetamide derivative	Anywhere	E	Carbamidomethyl
12	Artefact	57.0215	Iodoacetamide derivative	Anywhere	H	Carbamidomethyl
13	Artefact	57.0215	Iodoacetamide derivative	Anywhere	D	Carbamidomethyl
14	Artefact	57.0215	Iodoacetamide derivative	Any N-term	N-term	Carbamidomethyl
15	Artefact	57.0215	Iodoacetamide derivative	Anywhere	K	Carbamidomethyl
16	Artefact	43.0058	Carbamylation	Anywhere	M	Carbamyl
17	Artefact	43.0058	Carbamylation	Anywhere	C	Carbamyl
18	Artefact	43.0058	Carbamylation	Anywhere	R	Carbamyl
19	Multiple	43.0058	Carbamylation	Any N-term	N-term	Carbamyl
20	Multiple	43.0058	Carbamylation	Anywhere	K	Carbamyl
21	Post-translational	43.0058	Carbamylation	Protein N-term	N-term	Carbamyl
22	Artefact	58.0055	Iodoacetic acid derivative	Any N-term	N-term	Carboxymethyl
23	Artefact	58.0055	Iodoacetic acid derivative	Anywhere	K	Carboxymethyl
24	Artefact	0.984016	Deamidation	Anywhere	Q	Deamidated
25	Post-translational	0.984016	Deamidation	Anywhere	R	Deamidated
26	Artefact	0.984016	Deamidation	Anywhere	N	Deamidated
27	Post-translational	0.984016	Deamidation	Protein N-term	F	Deamidated
28	Artefact	71.0371	Acrylamide adduct	Anywhere	C	Propionamide
29	Post-translational	14.0157	Methylation	Anywhere	E	Methyl
30	Post-translational	14.0157	Methylation	Anywhere	D	Methyl
31	Multiple	14.0157	Methylation	Any C-term	C-term	Methyl
32	Post-translational	14.0157	Methylation	Protein N-term	N-term	Methyl
33	Post-translational	14.0157	Methylation	Anywhere	L	Methyl
34	Post-translational	14.0157	Methylation	Anywhere	I	Methyl
35	Post-translational	14.0157	Methylation	Anywhere	R	Methyl
36	Post-translational	14.0157	Methylation	Anywhere	Q	Methyl
37	Post-translational	14.0157	Methylation	Anywhere	N	Methyl
38	Post-translational	14.0157	Methylation	Anywhere	K	Methyl
39	Post-translational	14.0157	Methylation	Anywhere	H	Methyl
40	Post-translational	14.0157	Methylation	Anywhere	C	Methyl
41	Post-translational	14.0157	Methylation	Anywhere	S	Methyl
42	Post-translational	14.0157	Methylation	Anywhere	T	Methyl
43	Artefact	15.9949	Oxidation or Hydroxylation	Anywhere	W	Oxidation
44	Artefact	15.9949	Oxidation or Hydroxylation	Anywhere	H	Oxidation
45	Post-translational	15.9949	Oxidation or Hydroxylation	Anywhere	C	Oxidation
46	Artefact	15.9949	Oxidation or Hydroxylation	Anywhere	M	Oxidation
47	Post-translational	15.9949	Oxidation or Hydroxylation	Anywhere	R	Oxidation
48	Post-translational	15.9949	Oxidation or Hydroxylation	Anywhere	Y	Oxidation
49	Artefact	15.9949	Oxidation or Hydroxylation	Anywhere	F	Oxidation
50	Post-translational	15.9949	Oxidation or Hydroxylation	Anywhere	P	Oxidation
51	Post-translational	15.9949	Oxidation or Hydroxylation	Anywhere	N	Oxidation
52	Post-translational	15.9949	Oxidation or Hydroxylation	Anywhere	D	Oxidation
53	Post-translational	15.9949	Oxidation or Hydroxylation	Anywhere	K	Oxidation
54	Pre-translational	15.9949	Oxidation or Hydroxylation	Any C-term	G	Oxidation
55	Multiple	15.9949	Oxidation or Hydroxylation	Anywhere	U	Oxidation
56	Post-translational	28.0313	di-Methylation	Protein N-term	P	Dimethyl
57	Post-translational	28.0313	di-Methylation	Anywhere	N	Dimethyl
58	Multiple	28.0313	di-Methylation	Anywhere	K	Dimethyl
59	Post-translational	28.0313	di-Methylation	Anywhere	R	Dimethyl
60	Post-translational	42.047	tri-Methylation	Protein N-term	A	Trimethyl
61	Post-translational	42.047	tri-Methylation	Anywhere	K	Trimethyl
62	Multiple	45.9877	Beta-methylthiolation	Anywhere	C	Methylthio
63	Post-translational	45.9877	Beta-methylthiolation	Anywhere	N	Methylthio
64	Post-translational	45.9877	Beta-methylthiolation	Anywhere	D	Methylthio
65	Artefact	45.9877	Beta-methylthiolation	Anywhere	K	Methylthio
66	Artefact	45.9877	Beta-methylthiolation	Any N-term	N-term	Methylthio
67	Other	40.0313	Propionaldehyde +40	Anywhere	K	Delta:H(4)C(3)
68	Other	40.0313	Propionaldehyde +40	Anywhere	H	Delta:H(4)C(3)
69	Other	40.0313	Propionaldehyde +40	Protein N-term	N-term	Delta:H(4)C(3)
70	Other	28.0313	Acetaldehyde +28	Anywhere	K	Delta:H(4)C(2)
71	Other	28.0313	Acetaldehyde +28	Anywhere	H	Delta:H(4)C(2)
72	Other	28.0313	Acetaldehyde +28	Any N-term	N-term	Delta:H(4)C(2)
73	Other	26.0157	Acetaldehyde +26	Protein N-term	N-term	Delta:H(2)C(2)
74	Other	26.0157	Acetaldehyde +26	Anywhere	K	Delta:H(2)C(2)
75	Other	26.0157	Acetaldehyde +26	Anywhere	H	Delta:H(2)C(2)
76	Other	26.0157	Acetaldehyde +26	Any N-term	N-term	Delta:H(2)C(2)
77	Post-translational	27.9949	Formylation	Protein N-term	N-term	Formyl
78	Artefact	27.9949	Formylation	Anywhere	T	Formyl
79	Artefact	27.9949	Formylation	Anywhere	K	Formyl
80	Artefact	27.9949	Formylation	Any N-term	N-term	Formyl
81	Artefact	27.9949	Formylation	Anywhere	S	Formyl
82	Other	76.0313	Acrolein addition +76	Anywhere	K	Delta:H(4)C(6)
83	Post-translational	28.9902	S-nitrosylation	Anywhere	C	Nitrosyl
84	Artefact	28.0313	Ethylation	Anywhere	E	Ethyl
85	Multiple	28.0313	Ethylation	Any N-term	N-term	Ethyl
86	Multiple	28.0313	Ethylation	Anywhere	K	Ethyl
87	Post-translational	14.9997	Deamidation followed by a methylation	Anywhere	Q	Methyl+Deamidated
88	Post-translational	43.9898	Carboxylation	Anywhere	E	Carboxy
89	Post-translational	43.9898	Carboxylation	Anywhere	D	Carboxy
90	Post-translational	43.9898	Carboxylation	Anywhere	K	Carboxy
91	Post-translational	43.9898	Carboxylation	Protein N-term	M	Carboxy
92	Artefact	13.0316	Michael addition with methylamine	Anywhere	T	Methylamine
93	Artefact	13.0316	Michael addition with methylamine	Anywhere	S	Methylamine
94	Post-translational	72.0211	carboxyethyl	Anywhere	K	Carboxyethyl
95	Post-translational	29.9742	quinone	Anywhere	W	Quinone
96	Post-translational	29.9742	quinone	Anywhere	Y	Quinone
97	Post-translational	-2.01565	2-amino-3-oxo-butanoic_acid	Anywhere	S	Didehydro
98	Post-translational	-2.01565	2-amino-3-oxo-butanoic_acid	Anywhere	Y	Didehydro
99	Artefact	-2.01565	2-amino-3-oxo-butanoic_acid	Any C-term	K	Didehydro
100	Post-translational	-15.0109	lactic acid from N-term Ser	Protein N-term	S	Ser->LacticAcid
101	Post-translational	30.0106	hydroxymethyl	Anywhere	N	Hydroxymethyl
102	Post-translational	31.9721	persulfide	Anywhere	D	Sulfide
103	Post-translational	31.9721	persulfide	Anywhere	C	Sulfide
104	Post-translational	31.9898	dihydroxy	Anywhere	Y	Dioxidation
105	Post-translational	31.9898	dihydroxy	Anywhere	M	Dioxidation
106	Post-translational	31.9898	dihydroxy	Anywhere	K	Dioxidation
107	Post-translational	31.9898	dihydroxy	Anywhere	R	Dioxidation
108	Post-translational	31.9898	dihydroxy	Anywhere	P	Dioxidation
109	Post-translational	31.9898	dihydroxy	Anywhere	C	Dioxidation
110	Multiple	31.9898	dihydroxy	Anywhere	U	Dioxidation
111	Post-translational	59.0497	5-hydroxy-N6,N6,N6-trimethyl	Anywhere	K	Hydroxytrimethyl
112	Post-translational	-15.9949	reduction	Anywhere	D	Deoxy
113	Artefact	-48.0034	Prompt loss of side chain from oxidised Met	Anywhere	M	Dethiomethyl
114	Co-translational	-89.0299	Removal of initiator methionine from protein N-terminus, then acetylation of the new N-terminus	Protein N-term	M	Met-loss+Acetyl
115	Post-translational	-58.0055	Enzymatic glycine removal leaving an amidated C-terminus	Any C-term	G	Gly-loss+Amide
116	Multiple	72.0211	Dihydroxy methylglyoxal adduct	Anywhere	R	Dihydroxyimidazolidine
117	Pre-translational	31.9357	Lys->Cys substitution and carbamidomethylation	Anywhere	K	Lys->CamCys
118	Pre-translational	12.9622	Phe->Cys substitution and carbamidomethylation	Anywhere	F	Phe->CamCys
119	Artefact	-15.0109	ISD (z+2)-series	Any N-term	N-term	ISD_z+2_ion
120	Post-translational	71.0735	Deoxyhypusine	Anywhere	K	Deoxyhypusine
121	Other	57.0215	Addition of Glycine	Anywhere	T	Gly
122	Other	57.0215	Addition of Glycine	Anywhere	S	Gly
123	Other	57.0215	Addition of Glycine	Anywhere	K	Gly
124	Artefact	15.0109	Conversion of carboxylic acid to hydroxamic acid	Anywhere	E	Hydroxamic_acid
125	Artefact	15.0109	Conversion of carboxylic acid to hydroxamic acid	Anywhere	D	Hydroxamic_acid
126	Post-translational	-18.0236	Loss of ammonia (15N)	Protein N-term	S	15N-oxobutanoic
127	Artefact	-18.0236	Loss of ammonia (15N)	Any N-term	C	15N-oxobutanoic
128	Post-translational	-18.0236	Loss of ammonia (15N)	Protein N-term	T	15N-oxobutanoic
129	Artefact	-3.99492	Pyro-Glu from E + Methylation	Any N-term	E	Glu->pyro-Glu+Methyl
